# Supplementary material for: Influence of UTCP on the employment of female workers and the supply of labor force
Source: PLoS One. 2021 Nov 15;16(11):e0259843. doi: 10.1371/journal.pone.0259843 (PMC8592487; doi:10.1371/journal.pone.0259843)
Supplement: S1 Dataset — (ZIP) [file pone.0259843.s001.zip]

Archive with 6 entries (6 files):
- 2018_2020_children.dta
- 2014_2016_adult.dta
- 2014_2016_children.dta
- 2016_2018_adult.dta
- 2016_2018_children.dta
- 2018_2020_adult.dta
